# Supplementary material for: The lysosomal Ragulator complex plays an essential role in leukocyte trafficking by activating myosin II
Source: Nat Commun. 2021 Jun 7;12:3333. doi: 10.1038/s41467-021-23654-3 (PMC8184920; doi:10.1038/s41467-021-23654-3)
Supplement: Supplementary file 10 — Source Data [file 41467_2021_23654_MOESM10_ESM.xlsx]

## Sheet: Figure1b
Figure1b
Type	localization (%)
Non-polarized peri-nuclear	59.7211
Non-polarized peri-nuclear	44.2337			Steel-Dwass test
Non-polarized peri-nuclear	72.9223		Non-polarized peri-nuclear vs Polarized peri-nuclear	p<0.0001
Non-polarized peri-nuclear	55.4904		Non-polarized peripheral vs Polarized peripheral	p<0.0001
Non-polarized peri-nuclear	58.6229
Non-polarized peri-nuclear	77.2935
Non-polarized peri-nuclear	48.9744
Non-polarized peri-nuclear	68.9424
Non-polarized peri-nuclear	69.858
Non-polarized peri-nuclear	74.0977
Non-polarized peri-nuclear	63.8588
Non-polarized peri-nuclear	49.2876
Non-polarized peri-nuclear	46.0324
Non-polarized peri-nuclear	52.9461
Non-polarized peri-nuclear	93.2803
Non-polarized peri-nuclear	52.4086
Non-polarized peri-nuclear	46.9255
Non-polarized peri-nuclear	45.8996
Non-polarized peri-nuclear	45.6527
Non-polarized peri-nuclear	76.5002
Non-polarized peri-nuclear	57.5911
Non-polarized peri-nuclear	46.7254
Non-polarized peri-nuclear	53.0353
Non-polarized peri-nuclear	53.4307
Non-polarized peri-nuclear	51.2759
Non-polarized peri-nuclear	51.3706
Non-polarized peri-nuclear	50.3098
Non-polarized peri-nuclear	40.7748
Non-polarized peri-nuclear	49.7908
Non-polarized peri-nuclear	40.9716
Non-polarized peripheral	40.2789
Non-polarized peripheral	55.7663
Non-polarized peripheral	27.0777
Non-polarized peripheral	44.5096
Non-polarized peripheral	41.3771
Non-polarized peripheral	22.7065
Non-polarized peripheral	51.0256
Non-polarized peripheral	31.0576
Non-polarized peripheral	30.142
Non-polarized peripheral	25.9023
Non-polarized peripheral	36.1412
Non-polarized peripheral	50.7124
Non-polarized peripheral	53.9676
Non-polarized peripheral	47.0539
Non-polarized peripheral	6.71974
Non-polarized peripheral	47.5914
Non-polarized peripheral	53.0745
Non-polarized peripheral	54.1004
Non-polarized peripheral	54.3473
Non-polarized peripheral	23.4998
Non-polarized peripheral	42.4089
Non-polarized peripheral	53.2746
Non-polarized peripheral	46.9647
Non-polarized peripheral	46.5693
Non-polarized peripheral	48.7241
Non-polarized peripheral	48.6294
Non-polarized peripheral	49.6902
Non-polarized peripheral	59.2252
Non-polarized peripheral	50.2092
Non-polarized peripheral	59.0284
Polarized peri-nuclear	45.2992
Polarized peri-nuclear	41.7157
Polarized peri-nuclear	44.4984
Polarized peri-nuclear	31.0299
Polarized peri-nuclear	31.8571
Polarized peri-nuclear	38.849
Polarized peri-nuclear	39.3617
Polarized peri-nuclear	23.6907
Polarized peri-nuclear	30.1484
Polarized peri-nuclear	32.8728
Polarized peri-nuclear	50.8117
Polarized peri-nuclear	48.6473
Polarized peri-nuclear	48.412
Polarized peri-nuclear	29.9944
Polarized peri-nuclear	38.3731
Polarized peri-nuclear	31.747
Polarized peri-nuclear	31.7404
Polarized peri-nuclear	40.3618
Polarized peri-nuclear	42.5716
Polarized peri-nuclear	25.7949
Polarized peri-nuclear	39.1883
Polarized peri-nuclear	43.5749
Polarized peri-nuclear	27.3083
Polarized peri-nuclear	15.0007
Polarized peri-nuclear	7.28675
Polarized peri-nuclear	46.6044
Polarized peri-nuclear	36.5749
Polarized peri-nuclear	32.8454
Polarized peri-nuclear	14.3761
Polarized peri-nuclear	34.2795
Polarized peripheral	54.7008
Polarized peripheral	58.2843
Polarized peripheral	55.5016
Polarized peripheral	68.9701
Polarized peripheral	68.1429
Polarized peripheral	61.151
Polarized peripheral	60.6383
Polarized peripheral	76.3093
Polarized peripheral	69.8516
Polarized peripheral	67.1272
Polarized peripheral	49.1883
Polarized peripheral	51.3527
Polarized peripheral	51.588
Polarized peripheral	70.0056
Polarized peripheral	61.6269
Polarized peripheral	68.253
Polarized peripheral	68.2596
Polarized peripheral	59.6382
Polarized peripheral	57.4284
Polarized peripheral	74.2051
Polarized peripheral	60.8117
Polarized peripheral	56.4251
Polarized peripheral	72.6917
Polarized peripheral	84.9993
Polarized peripheral	92.7132
Polarized peripheral	53.3956
Polarized peripheral	63.4251
Polarized peripheral	67.1546
Polarized peripheral	85.6239
Polarized peripheral	65.7205

## Sheet: Figure1c
Figure1c
Type	localization (%)
Non-polarized peri-nuclear	58.356
Non-polarized peri-nuclear	58.3239			Steel-Dwass test
Non-polarized peri-nuclear	73.5413		Non-polarized peri-nuclear vs Polarized peri-nuclear	p<0.0001
Non-polarized peri-nuclear	54.6463		Non-polarized peripheral vs Polarized peripheral	p<0.0001
Non-polarized peri-nuclear	58.3582
Non-polarized peri-nuclear	54.4938
Non-polarized peri-nuclear	65.7055
Non-polarized peri-nuclear	72.9396
Non-polarized peri-nuclear	91.427
Non-polarized peri-nuclear	63.6614
Non-polarized peri-nuclear	60.9103
Non-polarized peri-nuclear	68.753
Non-polarized peri-nuclear	71.2444
Non-polarized peri-nuclear	78.5186
Non-polarized peri-nuclear	74.0198
Non-polarized peri-nuclear	64.4456
Non-polarized peri-nuclear	53.3086
Non-polarized peri-nuclear	80.2354
Non-polarized peri-nuclear	57.1595
Non-polarized peri-nuclear	54.9846
Non-polarized peri-nuclear	75.9659
Non-polarized peri-nuclear	60.9263
Non-polarized peri-nuclear	53.6562
Non-polarized peri-nuclear	64.4053
Non-polarized peri-nuclear	64.6701
Non-polarized peri-nuclear	57.9792
Non-polarized peri-nuclear	44.727
Non-polarized peri-nuclear	52.0782
Non-polarized peri-nuclear	48.5067
Non-polarized peri-nuclear	54.2796
Non-polarized peripheral	41.644
Non-polarized peripheral	41.6761
Non-polarized peripheral	26.4587
Non-polarized peripheral	45.3537
Non-polarized peripheral	41.6418
Non-polarized peripheral	45.5062
Non-polarized peripheral	34.2945
Non-polarized peripheral	27.0604
Non-polarized peripheral	8.57301
Non-polarized peripheral	36.3386
Non-polarized peripheral	39.0897
Non-polarized peripheral	31.247
Non-polarized peripheral	28.7556
Non-polarized peripheral	21.4814
Non-polarized peripheral	25.9802
Non-polarized peripheral	35.5544
Non-polarized peripheral	46.6914
Non-polarized peripheral	19.7646
Non-polarized peripheral	42.8405
Non-polarized peripheral	45.0154
Non-polarized peripheral	24.0341
Non-polarized peripheral	39.0737
Non-polarized peripheral	46.3438
Non-polarized peripheral	35.5947
Non-polarized peripheral	35.3299
Non-polarized peripheral	42.0208
Non-polarized peripheral	55.273
Non-polarized peripheral	47.9218
Non-polarized peripheral	51.4933
Non-polarized peripheral	45.7204
Polarized peri-nuclear	45.1685
Polarized peri-nuclear	47.8751
Polarized peri-nuclear	52.4166
Polarized peri-nuclear	40.0043
Polarized peri-nuclear	42.1324
Polarized peri-nuclear	48.1556
Polarized peri-nuclear	20.9674
Polarized peri-nuclear	37.56
Polarized peri-nuclear	43.5258
Polarized peri-nuclear	52.3049
Polarized peri-nuclear	52.1356
Polarized peri-nuclear	52.2272
Polarized peri-nuclear	49.7086
Polarized peri-nuclear	38.5045
Polarized peri-nuclear	37.4138
Polarized peri-nuclear	42.1808
Polarized peri-nuclear	37.4782
Polarized peri-nuclear	49.884
Polarized peri-nuclear	46.9816
Polarized peri-nuclear	29.1029
Polarized peri-nuclear	55.8812
Polarized peri-nuclear	57.2484
Polarized peri-nuclear	30.5269
Polarized peri-nuclear	20.8007
Polarized peri-nuclear	13.9032
Polarized peri-nuclear	56.5497
Polarized peri-nuclear	47.0909
Polarized peri-nuclear	43.6682
Polarized peri-nuclear	16.7546
Polarized peri-nuclear	43.8474
Polarized peripheral	54.8315
Polarized peripheral	52.1249
Polarized peripheral	47.5834
Polarized peripheral	59.9957
Polarized peripheral	57.8676
Polarized peripheral	51.8444
Polarized peripheral	79.0326
Polarized peripheral	62.44
Polarized peripheral	56.4742
Polarized peripheral	47.6951
Polarized peripheral	47.8644
Polarized peripheral	47.7728
Polarized peripheral	50.2914
Polarized peripheral	61.4955
Polarized peripheral	62.5862
Polarized peripheral	57.8192
Polarized peripheral	62.5218
Polarized peripheral	50.116
Polarized peripheral	53.0184
Polarized peripheral	70.8971
Polarized peripheral	44.1188
Polarized peripheral	42.7516
Polarized peripheral	69.4731
Polarized peripheral	79.1993
Polarized peripheral	86.0968
Polarized peripheral	43.4503
Polarized peripheral	52.9091
Polarized peripheral	56.3318
Polarized peripheral	83.2454
Polarized peripheral	56.1526

## Sheet: Figure1e
Figure1e
section	colocalize (%)
body	6.4
body	1.2			Wilcoxon test
body	4.6		body vs tail	p<0.0001
body	17.7
body	8.1
body	22.1
body	21.1
body	15.8
body	34.8
body	30
body	8.1
body	19.4
body	25.6
body	18.9
body	16
body	46.1
body	49.2
body	1
body	38
body	13.4
body	8.9
body	0.1
body	0.7
body	1.6
body	1.4
tail	27.8
tail	71
tail	25.1
tail	48.2
tail	62.9
tail	68.2
tail	77.3
tail	66
tail	81.7
tail	68
tail	71.6
tail	90.8
tail	77.8
tail	86.1
tail	83.4
tail	85
tail	84.5
tail	72.3
tail	75.9
tail	81.6
tail	33.3
tail	65.1
tail	49.3
tail	52
tail	84.3

## Sheet: Figure2a
Figure2a
5 um pore size												T.Test
	CCL19(ng/ml)	% of input	% of input	% of input	% of input	% of input	average	STDEV			CCL19(ng/ml)	p-value
WT	0	2.601	2.418	3.48	3.24	4.08	3.1638	0.603021		WT vs KO	0	0.000924612
	50	5.4	8.13	10.65	8.97	12.6	9.15	2.42024		WT vs KO	50	0.0337825
	500	11.85	11.79	14.4	14.07	15.63	13.548	1.50379		WT vs KO	500	6.99183e-05
KO	0	0.588	1.065	1.047	0.714	1.041	0.891	0.200125
	50	3.66	3.96	7.26	7.14	4.68	5.34	1.55491
	500	4.35	4.65	7.08	7.71	4.11	5.58	1.50503
												T.Test
	CCL21(ng/ml)	% of input	% of input	% of input	% of input	% of input	average	STDEV			CCL21(ng/ml)	p-value
WT	0	2.205	2.652	3.9	3.33	2.685	2.9544	0.59344		WT vs KO	0	0.000851041
	50	5.91	4.71	8.4	9.18	11.31	7.902	2.35171		WT vs KO	50	0.0119766
	500	11.37	9.36	20.55	13.08	17.16	14.304	4.04274		WT vs KO	500	0.00620436
KO	0	0.588	0.438	1.593	0.831	1.35	0.96	0.442786
	50	3.03	1.41	5.85	2.61	2.952	3.1704	1.46019
	500	2.658	3.3	8.31	5.01	5.13	4.8816	1.96357

## Sheet: Figure2c
Figure2c
Type	Velocity of leading edge (μm/min)
WT	3.02665
WT	3.45248			Wilcoxon test
WT	3.43309		WT vs KO	p=0.8211
WT	3.17365
WT	3.76262
WT	4.53394
WT	5.32159
WT	5.18245
WT	5.65687
WT	6.04563
WT	6.11758
WT	5.51925
WT	5.19744
WT	6.9332
WT	6.9685
WT	6.56842
WT	5.22748
WT	8.4124
WT	9.4445
WT	7.18802
WT	7.05993
WT	6.29802
WT	5.60942
WT	6.44526
WT	5.27176
WT	5.50706
WT	5.31647
WT	6.34952
WT	7.54287
WT	3.83695
WT	4.82324
WT	5.03955
WT	3.14167
WT	3.50941
WT	4.88108
WT	4.24041
WT	3.98392
WT	4.19675
WT	6.54993
WT	5.44093
KO	4.31154
KO	6.0037
KO	5.0277
KO	5.22004
KO	5.44588
KO	4.35626
KO	5.48731
KO	5.19589
KO	4.05915
KO	5.20394
KO	5.17645
KO	5.40199
KO	4.95548
KO	4.91961
KO	4.96587
KO	3.66543
KO	5.65687
KO	7.95662
KO	5.33571
KO	5.82912
KO	4.94118
KO	5.25455
KO	5.26439
KO	6.10389
KO	6.25826
KO	5.46312
KO	5.60713
KO	5.72561
KO	8.71285
KO	4.61738
KO	6.01645
KO	6.1868
KO	5.52155
KO	5.67276
KO	6.25001
KO	4.70664
KO	4.52364
KO	8.8169
KO	5.56164
KO	5.24628

## Sheet: Figure2d
Figure2d
Type	Velocity of Uropod (μm/min)
WT	8.4305
WT	2.74839			Wilcoxon test
WT	8.25503		WT vs KO	p<0.0001
WT	9.73903
WT	1.93479
WT	6.10106
WT	6.13034
WT	4.4894
WT	3.6992
WT	4.2502
WT	3.5018
WT	3.85619
WT	5.38183
WT	4.38886
WT	8.89019
WT	5.89675
WT	5.25928
WT	5.68457
WT	3.97672
WT	6.75021
WT	8.33664
WT	6.80322
WT	6.36847
WT	3.97213
WT	3.93519
WT	6.42279
WT	2.45687
WT	2.33265
WT	2.48359
WT	5.29772
WT	6.41647
WT	5.674
WT	5.52547
WT	5.49335
WT	3.51404
WT	3.78732
WT	4.45594
WT	4.84045
WT	3.926
WT	4.99418
KO	1.10012
KO	0.974821
KO	2.11256
KO	0.570263
KO	2.62031
KO	1.16144
KO	0
KO	1.59923
KO	0.472431
KO	0
KO	1.54382
KO	0
KO	2.60158
KO	0.0311667
KO	0
KO	0
KO	0.369496
KO	0.0157143
KO	0.165919
KO	2.45861
KO	0.953446
KO	0
KO	0
KO	0
KO	0.641414
KO	0.13995
KO	0.203125
KO	0.111118
KO	0
KO	0.698605
KO	1.92762
KO	0
KO	1.17247
KO	0.406739
KO	0.0942857
KO	2.24661
KO	0.778655
KO	0
KO	0
KO	0.92816

## Sheet: Figure2e
Figure2e
Type	Maximum length (μm)
WT	52.3829
WT	87.7505			Wilcoxon test
WT	37.2252		WT vs KO	p=0.0002
WT	27.842
WT	78.8572
WT	51.8893
WT	37.4539
WT	97.4439
WT	88.9969
WT	45.186
WT	55.56
WT	37.04
WT	39.243
WT	37.0863
WT	68.549
WT	34.049
WT	85.8596
WT	67.4137
WT	83.853
WT	60.2965
WT	49.867
WT	51.2467
WT	71.5604
WT	67.4137
WT	73.7318
WT	35.2371
WT	58.8575
WT	44.448
WT	48.8947
WT	35.3825
WT	45.7407
WT	43.5905
WT	82.5131
WT	101.877
WT	88.896
WT	38.892
WT	54.2164
WT	51.8893
WT	72.228
WT	22.224
KO	46.337
KO	53.8358
KO	137.223
KO	93.6501
KO	101.928
KO	49.2086
KO	103.215
KO	64.9256
KO	68.9231
KO	86.1532
KO	118.136
KO	87.044
KO	128.148
KO	82.2001
KO	79.8944
KO	61.8355
KO	42.6358
KO	87.0634
KO	87.3894
KO	84.4642
KO	61.3401
KO	95.8216
KO	55.498
KO	66.1812
KO	113.351
KO	78.6831
KO	72.6067
KO	53.4515
KO	68.9231
KO	63.0773
KO	56.6601
KO	135.209
KO	50.5494
KO	74.5643
KO	74.4495
KO	62.8865
KO	103.877
KO	53.3237
KO	53.8358
KO	79.1823

## Sheet: Figure2f
Figure2f
Type	% of immotile time (%)
WT	29.1667
WT	87.8788			Wilcoxon test
WT	8.82353		WT vs KO	p<0.0001
WT	12.9
WT	76
WT	44.4444
WT	11.7647
WT	34.5679
WT	65.6863
WT	55.4455
WT	70.5882
WT	71.2
WT	39.1304
WT	42.8571
WT	36.5385
WT	42.8571
WT	64.557
WT	41.6667
WT	58
WT	42.8571
WT	31.9149
WT	46.5517
WT	47.1698
WT	63.2075
WT	65.7407
WT	45.8333
WT	79.2208
WT	75.1825
WT	73.2558
WT	52
WT	14.7059
WT	27.0833
WT	34.8837
WT	20.4082
WT	84.466
WT	71.4286
WT	68.75
WT	48.9362
WT	56.25
WT	50
KO	92.2414
KO	95.2381
KO	83.3333
KO	94.9495
KO	83.3333
KO	86.5546
KO	100
KO	86.0465
KO	97.2477
KO	100
KO	87.2881
KO	100
KO	76.5766
KO	100
KO	100
KO	100
KO	94.958
KO	100
KO	99.0991
KO	75.9259
KO	95.0413
KO	100
KO	100
KO	100
KO	94.9495
KO	99.1736
KO	99.1071
KO	99.1597
KO	100
KO	94.1176
KO	90
KO	100
KO	88.2353
KO	96.6387
KO	99.1597
KO	83.6207
KO	94.958
KO	100
KO	100
KO	93.2773

## Sheet: Figure2g
Figure2g
		pMLC	MLC	pMLC/MLC
test1	WT	23912.1	15978.5	1.49651
	KO	7119.05	19882.5	0.358055
	20200116
		pMLC	MLC	pMLC/MLC
test2	WT	22896	17852.3	1.28253
	KO	13958.1	14691.7	0.950069
	20200116
		pMLC	MLC	pMLC/MLC
test3	WT	21154	13224.7	1.59958
	KO	13803.9	19230.5	0.717817
pMLC/MLC		test1	test2	test3	average	STDEV
	WT	1.49651	1.28253	1.59958	1.45954	0.132052
	KO	0.358055	0.950069	0.717817	0.675314	0.24355
						T.Test
						p-value
						0.0265712

## Sheet: Figure2h
Figure2h
Type	localization (%)
Non-polarized peri-nuclear	23.3765
Non-polarized peri-nuclear	35.114			Wilcoxon test
Non-polarized peri-nuclear	40.251		Non-polarized peri-nuclear vs Non-polarized peripheral	p<0.0001
Non-polarized peri-nuclear	24.2216		Polarized peri-nuclear vs Polarized peripheral	p<0.0001
Non-polarized peri-nuclear	19.3354
Non-polarized peri-nuclear	41.6024
Non-polarized peri-nuclear	33.8054
Non-polarized peri-nuclear	22.5991
Non-polarized peri-nuclear	52.7291
Non-polarized peri-nuclear	43.0821
Non-polarized peri-nuclear	28.6957
Non-polarized peri-nuclear	20.5438
Non-polarized peri-nuclear	22.6059
Non-polarized peri-nuclear	23.3059
Non-polarized peri-nuclear	34.7726
Non-polarized peri-nuclear	24.7922
Non-polarized peri-nuclear	28.4544
Non-polarized peri-nuclear	22.5247
Non-polarized peri-nuclear	27.0152
Non-polarized peri-nuclear	40.9776
Non-polarized peri-nuclear	25.7166
Non-polarized peri-nuclear	27.0928
Non-polarized peri-nuclear	23.5637
Non-polarized peri-nuclear	32.9773
Non-polarized peri-nuclear	20.5679
Non-polarized peri-nuclear	32.9862
Non-polarized peri-nuclear	24.9618
Non-polarized peri-nuclear	19.2258
Non-polarized peri-nuclear	26.5315
Non-polarized peri-nuclear	41.6618
Non-polarized peripheral	76.6235
Non-polarized peripheral	64.886
Non-polarized peripheral	59.749
Non-polarized peripheral	75.7784
Non-polarized peripheral	80.6646
Non-polarized peripheral	58.3976
Non-polarized peripheral	66.1946
Non-polarized peripheral	77.4009
Non-polarized peripheral	47.2709
Non-polarized peripheral	56.9179
Non-polarized peripheral	71.3043
Non-polarized peripheral	79.4562
Non-polarized peripheral	77.3941
Non-polarized peripheral	76.6941
Non-polarized peripheral	65.2274
Non-polarized peripheral	75.2078
Non-polarized peripheral	71.5456
Non-polarized peripheral	77.4753
Non-polarized peripheral	72.9848
Non-polarized peripheral	59.0224
Non-polarized peripheral	74.2834
Non-polarized peripheral	72.9072
Non-polarized peripheral	76.4363
Non-polarized peripheral	67.0227
Non-polarized peripheral	79.4321
Non-polarized peripheral	67.0138
Non-polarized peripheral	75.0382
Non-polarized peripheral	80.7742
Non-polarized peripheral	73.4685
Non-polarized peripheral	58.3382
Polarized peri-nuclear	28.0765
Polarized peri-nuclear	37.3759
Polarized peri-nuclear	43.7416
Polarized peri-nuclear	23.1795
Polarized peri-nuclear	23.262
Polarized peri-nuclear	26.7815
Polarized peri-nuclear	24.9439
Polarized peri-nuclear	38.2639
Polarized peri-nuclear	21.7249
Polarized peri-nuclear	24.9893
Polarized peri-nuclear	32.2487
Polarized peri-nuclear	46.2809
Polarized peri-nuclear	31.0969
Polarized peri-nuclear	30.5732
Polarized peri-nuclear	38.6769
Polarized peri-nuclear	46.6172
Polarized peri-nuclear	21.5505
Polarized peri-nuclear	21.8757
Polarized peri-nuclear	17.8461
Polarized peri-nuclear	19.0593
Polarized peri-nuclear	26.2152
Polarized peri-nuclear	15.7568
Polarized peri-nuclear	33.8934
Polarized peri-nuclear	43.9003
Polarized peri-nuclear	35.4944
Polarized peri-nuclear	24.8966
Polarized peri-nuclear	42.9793
Polarized peri-nuclear	19.4627
Polarized peri-nuclear	24.9579
Polarized peri-nuclear	30.0146
Polarized peripheral	71.9235
Polarized peripheral	62.6241
Polarized peripheral	56.2584
Polarized peripheral	76.8205
Polarized peripheral	76.738
Polarized peripheral	73.2185
Polarized peripheral	75.0561
Polarized peripheral	61.7361
Polarized peripheral	78.2751
Polarized peripheral	75.0107
Polarized peripheral	67.7513
Polarized peripheral	53.7191
Polarized peripheral	68.9031
Polarized peripheral	69.4268
Polarized peripheral	61.3231
Polarized peripheral	53.3828
Polarized peripheral	78.4495
Polarized peripheral	78.1243
Polarized peripheral	82.1539
Polarized peripheral	80.9407
Polarized peripheral	73.7848
Polarized peripheral	84.2432
Polarized peripheral	66.1066
Polarized peripheral	56.0997
Polarized peripheral	64.5056
Polarized peripheral	75.1034
Polarized peripheral	57.0207
Polarized peripheral	80.5373
Polarized peripheral	75.0421
Polarized peripheral	69.9854

[truncated: 49 more sheets: Figure2i, Figure3a, Figure3b, Figure3c, Figure3d, Figure3e, Figure3f, Figure4a, Figure4b, Figure4c, Figure5a, Figure5b, Figure5c, Figure6a, Figure6b, Figure6c, Figure6d, Figure6e, Figure7b, Figure7c …]
